# Supplementary material for: Characterisation of a novel panel of polymorphic microsatellite loci for the liver fluke, Fasciola hepatica, using a next generation sequencing approach
Source: Infect Genet Evol. 2015 Jun;32:298–304. doi: 10.1016/j.meegid.2015.03.014 (PMC4424948; doi:10.1016/j.meegid.2015.03.014)
Supplement: Supplementary Table 2 [file mmc3.xlsx]

## Sheet: Sheet1
Supplementary Table 3: Alleles identified for 46 adult liver fluke samples across the panel of 15 F. hepatica microsatellite loci
Sample no.	Fh_1		Fh_2		Fh_3		Fh_4		Fh_5		Fh_6		Fh_7		Fh_8		Fh_9		Fh_10		Fh_11		Fh_12		Fh_13		Fh_14		Fh_15
1	212	212	240	240	207	215	211	211	205	214	208	250	196	259	207	207	210	213	227	248	239	239	219	234	202	211	226	226	225	245
2	212	212	240	240	207	215	211	211	205	214	208	250	196	259	207	207	210	213	227	248	239	239	219	234	202	211	226	226	225	245
3	224	224	236	240	211	215	193	199	205	214	208	247	196	259	195	195	213	213	218	227	239	239	219	219	211	211	226	226	225	245
4	212	212	240	240	207	215	211	211	202	214	208	250	196	196	207	207	210	213	227	248	239	239	219	234	202	211	226	226	225	245
5	224	224	236	240	211	215	193	199	202	223	208	247	196	196	195	195	210	213	218	227	239	239	219	219	211	211	226	226	225	245
6	224	224	236	240	211	215	193	199	202	223	208	247	196	196	195	195	210	213	218	227	239	239	219	219	211	211	226	226	229	245
7	224	224	236	240	211	215	193	199	202	223	208	247	196	196	195	195	210	213	218	227	239	239	219	219	211	211	226	226	225	245
8	220	220	224	256	207	211	202	202	214	214	202	247	193	259	189	195	213	213	218	242	227	233	234	246	226	226	223	223	225	277
9	220	220	200	240	211	215	193	214	214	229	202	202	193	196	189	189	213	213	227	227	218	221	234	246	202	202	220	226	225	245
10	200	220	200	240	207	207	193	208	208	211	208	247	193	253	186	189	213	213	242	251	224	236	219	246	202	211	229	229	225	225
11	200	220	200	224	211	211	181	199	166	223	202	250	193	199	189	195	213	213	233	242	221	233	234	234	202	226	202	217	225	245
12	220	220	224	356	207	207	193	196	223	229	202	250	190	193	183	183	213	213	224	233	221	233	225	246	0	0	0	0	245	245
13	220	220	224	224	211	215	187	193	217	217	199	256	193	223	189	189	213	213	227	239	233	233	234	246	202	202	202	202	225	245
14	220	220	200	356	0	0	193	205	229	229	208	211	190	202	186	189	213	213	215	227	221	233	225	246	202	226	202	226	225	245
15	220	220	200	216	207	215	187	193	166	223	193	202	190	193	186	186	213	213	215	227	215	233	219	258	202	211	202	229	225	245
16	220	220	200	356	207	211	199	205	202	214	202	211	196	202	192	192	213	213	227	233	233	242	219	234	211	226	202	226	245	245
17	220	224	200	248	207	207	205	205	214	338	196	250	196	196	183	189	210	213	230	233	224	236	225	234	211	211	223	229	245	245
18	212	220	200	236	211	211	181	199	205	223	202	214	0	0	189	189	213	213	227	236	230	230	234	234	202	202	229	232	233	245
19	224	224	224	232	207	211	193	199	205	214	196	247	190	196	189	213	213	213	230	245	215	233	231	234	202	211	208	232	221	233
20	220	220	224	244	207	211	190	199	214	214	199	208	193	196	186	210	213	213	227	233	215	242	234	258	220	226	229	229	225	245
21	220	220	224	244	207	211	190	199	214	214	199	208	193	196	186	210	213	213	227	233	215	242	234	258	220	226	229	229	225	245
22	220	220	200	200	211	211	193	205	226	226	211	250	190	196	192	192	213	213	239	242	215	221	234	246	202	226	232	232	245	245
23	220	220	200	224	215	215	190	211	202	220	193	211	193	193	189	192	213	213	239	242	233	233	234	234	202	202	235	235	229	245
24	220	220	200	236	207	211	199	202	202	214	202	202	190	235	186	195	213	213	215	227	227	254	234	246	202	202	229	229	225	245
25	224	224	228	228	207	211	193	196	196	214	205	244	193	226	189	192	210	213	227	233	236	239	234	234	202	226	229	229	245	245
26	220	220	236	236	207	219	190	199	202	214	205	247	0	0	180	186	213	225	227	227	233	239	234	234	202	202	0	0	245	245
27	220	220	224	240	207	207	184	199	220	338	193	199	196	196	189	198	213	213	227	245	233	236	234	234	202	202	226	226	221	245
28	200	220	200	224	207	211	193	205	175	229	202	205	196	196	186	189	210	213	230	245	215	236	234	246	202	226	226	226	225	245
29	212	220	224	244	207	207	193	196	214	226	202	253	196	196	183	201	213	225	227	227	233	242	234	234	202	202	226	226	245	245
30	212	220	0	0	207	211	196	205	214	226	202	202	0	0	189	195	213	213	224	230	239	242	246	246	226	226	229	229	245	245
31	220	220	224	236	0	0	193	199	214	217	202	208	178	196	186	189	213	213	230	233	227	242	225	234	226	226	226	226	225	245
32	220	220	224	236	211	211	190	199	211	214	202	208	193	196	186	189	213	213	230	233	227	242	225	234	226	226	202	202	245	245
33	220	220	224	236	0	0	193	199	214	217	202	208	178	196	186	189	213	213	230	233	230	242	225	234	226	226	226	226	225	245
34	224	224	224	236	211	211	196	196	223	223	199	247	193	193	192	192	210	213	227	233	239	239	219	225	202	226	229	229	225	245
35	224	224	224	326	211	211	196	196	223	223	199	247	193	193	192	192	210	213	227	233	239	239	219	225	202	226	220	229	225	245
36	220	220	224	224	207	211	181	193	202	229	202	256	193	223	189	189	210	213	227	233	221	236	234	234	202	202	202	202	225	245
37	220	220	224	224	207	211	181	193	0	0	202	256	193	223	189	189	210	213	227	233	221	236	234	234	202	202	202	223	225	245
38	220	220	236	236	207	215	199	202	214	214	205	211	193	235	186	186	213	213	233	239	215	221	219	237	202	226	229	232	213	213
39	220	220	224	240	207	211	193	193	214	226	202	211	196	196	186	195	213	213	227	242	0	0	234	234	202	202	232	232	213	213
40	220	224	224	236	207	211	193	193	175	229	202	211	190	190	0	0	0	0	227	242	221	236	234	237	211	226	229	229	225	225
41	220	220	224	236	207	211	196	196	205	226	202	202	190	196	189	198	210	213	227	233	230	236	234	237	202	211	202	226	225	225
42	220	224	224	236	211	215	196	199	214	226	193	250	190	196	198	201	213	213	227	233	221	224	234	246	202	211	238	238	245	245
43	224	224	224	228	211	211	202	202	214	226	202	253	190	196	189	198	210	213	227	230	215	251	219	246	202	202	235	238	225	245
44	224	224	232	232	195	195	196	199	214	229	202	259	193	196	189	189	213	213	227	227	236	236	234	234	211	211	223	223	225	245
45	220	220	240	244	211	211	178	193	223	232	202	250	187	190	189	189	210	213	227	236	230	236	225	234	202	211	229	238	225	245
46	224	224	236	252	207	211	187	187	214	223	202	205	190	193	186	192	213	213	227	227	218	230	219	234	202	202	232	232	245	245
* For samples with alleles recorded as 0, alleles could not be identified robustly from these samples.
